# Supplementary material for: A self-organized synthetic morphogenic liposome responds with shape changes to local light cues
Source: Nat Commun. 2021 Mar 9;12:1548. doi: 10.1038/s41467-021-21679-2 (PMC7943604; doi:10.1038/s41467-021-21679-2)
Supplement: Supplementary file 13 — Source Data [file 41467_2021_21679_MOESM13_ESM.xlsx]

## Sheet: Fig. 2a,b
			Fig 2a			Fig 2b
			Tubulin (uM)	Growth Velocity (um/min)		Tubulin (uM)	Catastrophe frequency (1/s)
			15	2.02455		15	0.00055814
			15	1.91407		15	0.0008
			15	1.96625		15	0.004
			15	1.74239		15	0.008
			15	1.67812		20	8.88889e-05
			20	1.78982		20	0.000117647
			20	2.09866		20	0.00027451
			20	2.15547		20	0.0056
			20	2.60684		25	0.000866667
			20	2.42994		25	0.000933333
			25	3.02336		25	0.000657143
			25	2.91966		25	0.00123333
			25	2.96341		30	0.00026087
			25	3.1957		30	0.000518519
			30	3.97802		35	8e-05
			30	3.56552		40	0.000434783
			35	4.59207
			40	4.97483
			40	6.47728
			Red data points (fixed tubulin concentraton, variable Stath or pStath concentration)
			1		0.8		0.6		0.4		0.2		0
			40 uM Tubulin, 0uMSt, 20uM PhSt		40 uM Tubulin, 4uM St, 16uM PhSt		40 uM Tubulin 8uMSt12uMPhSt		40 uM Tubulin, 12uM St, 8uM PhSt		40 uM Tubulin, 16uM St, 4uM PhSt		40 uM Tubulin, 20uM St, 0uM PhSt
			Growth speed (um/min)	Catastrophe frequency (1/s)	Growth speed (um/min)	Catastrophe frequency (1/s)	Growth speed (um/min)	Catastrophe frequency (1/s)	Growth speed (um/min)	Catastrophe frequency (1/s)	Growth speed (um/min)	Catastrophe frequency (1/s)	Growth speed (um/min)	Catastrophe frequency (1/s)
			2.55012	0.0019	2.2016	0.00142857	1.188	0.00266667	0.935937	0.00447059	0	0	0	0
			2.73882	0.002	2.37143	0.0024	1.31874	0.00247059	0.935937	0.0048
			2.83735		2.37143		1.38549		0.935937
			2.83735		2.37143		1.38549		0.935937
			2.93892		2.4596		1.38549		0.935937
			2.93892		2.64314		1.45323		0.997905
			3.264		2.64314		1.80926		0.997905
			3.264		2.64314		1.80926		0.997905
			3.264		2.93892		1.88447		0.997905
			3.37997		2.93892		1.88447		1.12389
			3.37997		3.04373		1.88447		1.12389
			3.37997		3.37997		1.88447		1.12389
			3.37997		3.50021		1.96121		1.12389
			3.50021		4.0307		1.96121		1.188
			3.50021		2.28548		1.96121		1.25293
			3.50021		2.37143		2.03957		1.52203
			3.7548		2.4596		2.03957		1.59196
			3.88988		2.55012		2.03957		0.693785
			4.0307		2.55012		2.11967		0.874586
			4.0307		2.55012		2.11967		0.874586
			2.37143		2.64314		2.64314		0.935937
			2.37143		2.73882		1.25293		0.997905
			2.64314		2.93892		1.45323		0.997905
			2.64314		2.93892		1.52203		1.06054
			2.73882		3.04373		1.52203		1.06054
			2.73882		3.04373		1.52203		1.12389
			2.83735		3.15201		1.59196		1.12389
			2.83735		3.264		1.59196		1.188
			2.83735		3.264		1.59196		1.188
			2.93892				1.59196		1.188
			3.04373				1.59196		1.31874
			3.04373				1.7355		1.45323
			3.15201				1.7355
			3.15201				1.7355
			3.15201				1.80926
			3.264				1.96121
			3.264				2.55012
			3.264				3.264
			3.264
			3.37997
			3.37997
			3.50021
			3.62504

## Sheet: Fig. 2c
Fig. 2c
		Decay profiles were obtained and fitted as described in the Methods section
		The decay length and standard error of the fit are depicted in the figure.
		The decay curves can be found below
		Stathmin (uM)						Phosphorylated Stathmin (uM)
		1.75	3.5	5.25	7	8.75		1.75	3.5	5.25	7	8.75
	Distance (um)
	0.36	1	1	1	1	1		1	1	1	1	1
	0.72	0.883507	0.864368	0.855402	0.886461	0.900703		0.900911	0.882312	0.876697	0.887829	0.889228
	1.08	0.779945	0.753695	0.736009	0.779572	0.803163		0.800421	0.781854	0.758597	0.78946	0.784117
	1.44	0.703781	0.6763	0.653428	0.704798	0.73638		0.715354	0.707517	0.671719	0.715935	0.704123
	1.8	0.660055	0.630651	0.604179	0.665273	0.696837		0.661837	0.656385	0.611086	0.676035	0.655197
	2.16	0.625096	0.597154	0.569273	0.6362	0.675747		0.621874	0.616646	0.569231	0.642911	0.617305
	2.52	0.602192	0.572304	0.544233	0.616817	0.661687		0.590091	0.58844	0.537783	0.620075	0.591318
	2.88	0.582137	0.551834	0.523174	0.600855	0.648506		0.564618	0.562596	0.512443	0.599498	0.568815
	3.24	0.56526	0.536508	0.505348	0.586603	0.641476		0.544052	0.54217	0.494344	0.585194	0.550523
	3.6	0.553205	0.521949	0.492828	0.578622	0.637083		0.527927	0.527442	0.478959	0.574655	0.538182
	3.96	0.543233	0.512425	0.481967	0.571876	0.630931		0.515775	0.515076	0.466968	0.564868	0.527294
	4.32	0.534904	0.502463	0.473178	0.565796	0.626538		0.505258	0.504933	0.457466	0.55734	0.518293
	4.68	0.527233	0.494472	0.465384	0.561425	0.623902		0.495443	0.495623	0.447964	0.549812	0.510453
	5.04	0.52	0.487575	0.458751	0.557625	0.619508		0.488899	0.489232	0.441629	0.543287	0.503339
	5.4	0.515507	0.482868	0.451953	0.553824	0.621265		0.481421	0.482423	0.433484	0.537767	0.497822
	5.76	0.510027	0.47619	0.44648	0.551449	0.622144		0.476747	0.476726	0.427828	0.533501	0.492596
	6.12	0.506411	0.471483	0.441672	0.549169	0.622144		0.469736	0.471169	0.422172	0.529486	0.487515
	6.48	0.502575	0.468856	0.438272	0.547838	0.620387		0.46623	0.467	0.417873	0.524467	0.483304
	6.84	0.497863	0.464587	0.435204	0.546318	0.61775		0.462725	0.46311	0.413801	0.522459	0.47953
	7.2	0.495452	0.461303	0.431639	0.545368	0.618629		0.458285	0.459636	0.409729	0.519448	0.476916
	7.56	0.491836	0.459004	0.429815	0.543753	0.618629		0.454779	0.455745	0.407014	0.516437	0.473287
	7.92	0.489315	0.455939	0.427494	0.542613	0.615993		0.451741	0.453105	0.402941	0.513927	0.470238
	8.28	0.486795	0.453202	0.426001	0.541948	0.618629		0.450105	0.450604	0.400452	0.511167	0.46777
	8.64	0.484932	0.450903	0.423597	0.541663	0.616872		0.445665	0.447687	0.397964	0.508908	0.465302
	9	0.483178	0.449042	0.421938	0.540618	0.615114		0.443328	0.445602	0.395475	0.50665	0.46356
	9.36	0.481096	0.446853	0.420861	0.540238	0.615114		0.441926	0.443657	0.392308	0.504391	0.460947
	9.72	0.479014	0.444773	0.419617	0.540428	0.61775		0.439355	0.441295	0.391403	0.504141	0.45935
	10.08	0.477041	0.443678	0.418207	0.540143	0.615114		0.437485	0.439906	0.388914	0.502886	0.458479
	10.44	0.476493	0.442036	0.417461	0.540143	0.615993		0.435616	0.437682	0.38733	0.500627	0.45601
	10.8	0.47463	0.440613	0.414725	0.539952	0.61775		0.434214	0.43671	0.385294	0.499373	0.454704
	11.16	0.473425	0.438862	0.414476	0.540713	0.614236		0.433045	0.435042	0.38371	0.499122	0.453688
	11.52	0.472438	0.437438	0.413233	0.540998	0.614236		0.431643	0.433792	0.382127	0.498118	0.452236
	11.88	0.471014	0.436125	0.411989	0.540713	0.615114		0.430241	0.432819	0.380995	0.496612	0.451365
	12.24	0.470027	0.434702	0.411492	0.540523	0.616872		0.429072	0.431152	0.378959	0.495107	0.450784
	12.6	0.468822	0.433716	0.410165	0.539667	0.615993		0.427203	0.429901	0.377828	0.494605	0.450203
	12.96	0.467507	0.43295	0.409253	0.539097	0.616872		0.4258	0.429346	0.377149	0.494103	0.449332
	13.32	0.467726	0.431856	0.408921	0.537577	0.615993		0.424866	0.428651	0.375339	0.492597	0.448606
	13.68	0.466301	0.430323	0.407761	0.537482	0.615993		0.423931	0.426983	0.374661	0.492597	0.447735
	14.04	0.465096	0.429776	0.40718	0.536627	0.615993		0.422996	0.426428	0.373756	0.490841	0.446864
	14.4	0.463781	0.428352	0.406517	0.536532	0.614236		0.422061	0.425594	0.371719	0.490339	0.446283
	14.76	0.463233	0.427805	0.406268	0.535392	0.614236		0.420893	0.425038	0.371719	0.490088	0.445267
	15.12	0.462575	0.427258	0.40519	0.535867	0.614236		0.420659	0.424205	0.370814	0.489084	0.445267
	15.48	0.461589	0.426273	0.405107	0.535677	0.615993		0.420425	0.423927	0.369457	0.48808	0.444396
	15.84	0.460712	0.425178	0.404112	0.535392	0.614236		0.420192	0.422815	0.369231	0.487829	0.443235
	16.2	0.460055	0.424631	0.403366	0.534822	0.615114		0.418789	0.422398	0.369005	0.487578	0.442944
	16.56	0.459616	0.424849	0.402537	0.535392	0.615114		0.417855	0.421287	0.368552	0.487578	0.442509
	16.92	0.458959	0.423755	0.40204	0.534632	0.615993		0.417855	0.420731	0.367421	0.487077	0.440912
	17.28	0.457753	0.423207	0.401791	0.534157	0.61775		0.416452	0.42087	0.366968	0.485822	0.440041
	17.64	0.457534	0.422332	0.401459	0.534442	0.615993		0.415284	0.420036	0.366968	0.486073	0.438879
	18	0.457205	0.422003	0.400796	0.534727	0.615114		0.414817	0.41948	0.365385	0.484818	0.436702
	18.36	0.456219	0.421675	0.400464	0.533967	0.615114		0.414349	0.418647	0.364706	0.485069	0.435105
	18.72	0.456	0.420909	0.399967	0.533492	0.614236		0.413414	0.417813	0.36448	0.484316	0.433217
	19.08	0.455452	0.420471	0.399635	0.533207	0.615114		0.412713	0.416562	0.36448	0.484065	0.433072
	19.44	0.454685	0.419704	0.399221	0.533112	0.616872		0.412246	0.415451	0.362896	0.483312	0.431911
	19.8	0.454795	0.419267	0.399304	0.532447	0.613357		0.411077	0.415173	0.362443	0.48256	0.430459
	20.16	0.454356	0.41861	0.398806	0.531021	0.615114		0.411311	0.414061	0.362443	0.482309	0.430459
	20.52	0.453589	0.417953	0.398889	0.529976	0.615114		0.409909	0.41295	0.361991	0.482058	0.429007
	20.88	0.453041	0.417077	0.398392	0.528266	0.614236		0.408974	0.412255	0.361765	0.482058	0.428426
	21.24	0.452932	0.415654	0.397894	0.526841	0.615114		0.408273	0.412116	0.361312	0.481054	0.42741
	21.6	0.452932	0.415326	0.397977	0.525131	0.613357		0.408039	0.410866	0.360181	0.481054	0.426684
	21.96	0.452493	0.41445	0.397314	0.524941	0.613357		0.408039	0.410866	0.360181	0.480552	0.426539
	22.32	0.451726	0.414012	0.397562	0.523325	0.612478		0.407338	0.409615	0.359955	0.48005	0.425668
	22.68	0.451507	0.413684	0.397397	0.522945	0.614236		0.407104	0.409615	0.359502	0.48005	0.425087
	23.04	0.451507	0.413246	0.396816	0.520855	0.614236		0.406637	0.409198	0.358824	0.479297	0.424797
	23.4	0.45063	0.412589	0.396567	0.519905	0.613357		0.406403	0.408087	0.358597	0.478795	0.424071
	23.76	0.450521	0.412042	0.39665	0.51962	0.613357		0.405936	0.407948	0.358145	0.479046	0.42378
	24.12	0.449644	0.412042	0.396816	0.51772	0.612478		0.405702	0.407809	0.357692	0.478043	0.423635
	24.48	0.449315	0.411932	0.396485	0.518195	0.612478		0.405235	0.40767	0.357014	0.478294	0.422764
	24.84	0.449315	0.411604	0.396236	0.51658	0.614236		0.404767	0.406836	0.35724	0.478294	0.422909
	25.2	0.448767	0.411713	0.396153	0.51601	0.613357		0.403833	0.406975	0.356787	0.47729	0.422764
	25.56	0.448767	0.411166	0.395821	0.515914	0.612478		0.404066	0.406141	0.355882	0.476035	0.421748
	25.92	0.448438	0.410947	0.395821	0.514964	0.612478		0.404066	0.405864	0.35543	0.476286	0.421312
	26.28	0.448219	0.410618	0.395573	0.514774	0.614236		0.402898	0.405586	0.355656	0.476286	0.420877
	26.64	0.448	0.41029	0.395821	0.513919	0.613357		0.402898	0.40503	0.355204	0.476286	0.421022
	27	0.447452	0.409743	0.395655	0.511544	0.613357		0.402898	0.404891	0.35543	0.476537	0.420441
	27.36	0.447233	0.41029	0.395573	0.509549	0.612478		0.402664	0.404613	0.354977	0.476286	0.420296
	27.72	0.447014	0.409305	0.395075	0.507363	0.608963		0.402664	0.404335	0.354299	0.476286	0.420006
	28.08	0.446575	0.408758	0.39549	0.505273	0.606327		0.401729	0.40364	0.354299	0.476286	0.419425
	28.44	0.446466	0.408101	0.395241	0.504703	0.605448		0.401729	0.403363	0.35362	0.475282	0.419135
	28.8	0.446356	0.40821	0.395573	0.503278	0.601933		0.401729	0.402946	0.35362	0.475784	0.417683
	29.16	0.446247	0.408101	0.395407	0.502803	0.601933		0.400795	0.402668	0.353394	0.475282	0.416957
	29.52	0.446137	0.407772	0.395407	0.500808	0.601054		0.401028	0.40239	0.353167	0.476286	0.416376
	29.88	0.445918	0.407553	0.395904	0.499762	0.598418		0.400561	0.401973	0.352715	0.474279	0.415941
	30.24	0.44537	0.407225	0.395075	0.497862	0.594903		0.400093	0.401556	0.352489	0.474028	0.415505
	30.6	0.44537	0.406787	0.39607	0.495012	0.589631		0.399392	0.401278	0.352262	0.473777	0.414053
	30.96	0.444932	0.406349	0.396319	0.494822	0.589631		0.399392	0.401278	0.351584	0.472773	0.413182
	31.32	0.444822	0.406459	0.396485	0.493302	0.584359		0.398925	0.400584	0.351131	0.472522	0.412311
	31.68	0.444384	0.405911	0.39665	0.492257	0.58348		0.398224	0.400723	0.351357	0.472773	0.412021
	32.04	0.444274	0.404817	0.396153	0.491211	0.579965		0.397756	0.400306	0.351357	0.471769	0.41115
	32.4	0.444712	0.404269	0.396402	0.490261	0.582601		0.397756	0.400306	0.350679	0.472773	0.409698
	32.76	0.444055	0.403722	0.39607	0.489596	0.579086		0.397289	0.39975	0.350226	0.471518	0.408246
	33.12	0.443945	0.403175	0.39549	0.488551	0.577329		0.397756	0.399611	0.350226	0.473024	0.407375
	33.48	0.443945	0.402518	0.394992	0.487411	0.573814		0.397289	0.399611	0.349774	0.471518	0.406794
	33.84	0.444164	0.402627	0.394909	0.485891	0.572935		0.396121	0.398916	0.349321	0.471518	0.405923
	34.2	0.443945	0.40197	0.394578	0.484846	0.573814		0.395419	0.398777	0.349095	0.470765	0.405052
	34.56	0.443836	0.401533	0.394246	0.48399	0.570299		0.394485	0.39836	0.349321	0.468758	0.404617
	34.92	0.443397	0.401314	0.393914	0.48285	0.571178		0.394485	0.398499	0.349095	0.469009	0.404472
	35.28	0.443288	0.401533	0.393168	0.481425	0.56942		0.394017	0.398083	0.349548	0.468507	0.403891
	35.64	0.443288	0.400766	0.393002	0.48114	0.56942		0.392615	0.397527	0.348869	0.468256	0.4036
	36	0.442959	0.400438	0.392671	0.480665	0.567663		0.391213	0.39711	0.348643	0.467503	0.402294
	36.36	0.44263	0.400219	0.392422	0.47924	0.564148		0.390278	0.39711	0.348643	0.467754	0.402584
	36.72	0.44274	0.4	0.392422	0.47905	0.566784		0.389343	0.396276	0.348643	0.467754	0.401713
	37.08	0.44263	0.398686	0.39151	0.477625	0.563269		0.387006	0.395859	0.347738	0.467503	0.401278
	37.44	0.44263	0.398358	0.390598	0.47715	0.564148		0.386305	0.395026	0.347511	0.467754	0.401278
	37.8	0.442192	0.396059	0.38952	0.476105	0.561511		0.384669	0.395026	0.346606	0.46675	0.400407
	38.16	0.442192	0.394636	0.38894	0.475344	0.560633		0.383267	0.394331	0.345928	0.467252	0.399681
	38.52	0.442301	0.39376	0.388691	0.474299	0.560633		0.382332	0.393497	0.345475	0.466248	0.400116
	38.88	0.442301	0.392118	0.387198	0.473634	0.559754		0.380463	0.393775	0.345249	0.465997	0.399535
	39.24	0.441973	0.39168	0.385955	0.472684	0.559754		0.38093	0.393219	0.345249	0.464994	0.399245
	39.6	0.441863	0.390367	0.383882	0.472209	0.559754		0.378827	0.392942	0.344796	0.464994	0.3991
	39.96	0.441973	0.390038	0.383965	0.470974	0.557996		0.378827	0.392664	0.344118	0.464994	0.398229
	40.32	0.441863	0.3896	0.382638	0.470594	0.557118		0.378126	0.392247	0.344118	0.464492	0.397503
	40.68	0.441644	0.387083	0.381477	0.470879	0.556239		0.37649	0.39183	0.343439	0.463739	0.397358
	41.04	0.441315	0.386754	0.381312	0.468884	0.55536		0.377425	0.391969	0.343665	0.464241	0.397213
	41.4	0.441534	0.382813	0.379239	0.469359	0.556239		0.375555	0.390857	0.343213	0.463237	0.396341
	41.76	0.441096	0.381938	0.37841	0.467838	0.553603		0.375555	0.39044	0.342986	0.462986	0.395035
	42.12	0.440877	0.380515	0.377	0.467648	0.553603		0.374153	0.388634	0.34276	0.462735	0.394309
	42.48	0.440877	0.378763	0.375176	0.466793	0.554482		0.373218	0.387662	0.341403	0.462735	0.393583
	42.84	0.440658	0.377887	0.37501	0.464798	0.551845		0.373685	0.387245	0.340724	0.462233	0.393002
	43.2	0.440658	0.375807	0.372689	0.464893	0.547452		0.37205	0.385577	0.33914	0.460226	0.391841
	43.56	0.440767	0.376026	0.372108	0.463183	0.543937		0.371816	0.384188	0.337557	0.459724	0.390389
	43.92	0.440658	0.374603	0.370367	0.463848	0.537786		0.369245	0.383493	0.336199	0.459222	0.389518
	44.28	0.440877	0.373837	0.369538	0.462043	0.529877		0.369713	0.382382	0.334163	0.457967	0.388211
	44.64	0.44011	0.373399	0.36846	0.461188	0.526362		0.368778	0.381826	0.333484	0.458469	0.386614
	45	0.440329	0.371429	0.364398	0.461568	0.521968		0.367142	0.380853	0.3319	0.45596	0.385453
	45.36	0.440219	0.37121	0.3639	0.459572	0.52109		0.367376	0.380714	0.331674	0.454705	0.384292
	45.72	0.44	0.369349	0.36133	0.459952	0.517575		0.365973	0.379464	0.330543	0.453199	0.382695
	46.08	0.439671	0.36902	0.360252	0.458812	0.514938		0.36574	0.379047	0.330317	0.452949	0.381823
	46.44	0.439781	0.366502	0.358179	0.458717	0.511424		0.364571	0.377796	0.328733	0.451694	0.380662
	46.8	0.439562	0.364094	0.356024	0.458052	0.509666		0.363403	0.376685	0.327828	0.450941	0.379936
	47.16	0.439562	0.363875	0.357101	0.455012	0.50703		0.364337	0.376546	0.328507	0.450439	0.378484
	47.52	0.439452	0.359934	0.353287	0.455677	0.505272		0.362468	0.375434	0.326697	0.448934	0.378339
	47.88	0.439342	0.358402	0.353122	0.453492	0.500879		0.362935	0.375295	0.325792	0.448683	0.376452
	48.24	0.439233	0.356212	0.351463	0.452732	0.501757		0.362	0.374878	0.325339	0.448181	0.376742
	48.6	0.439452	0.354899	0.349971	0.451591	0.498243		0.360832	0.373767	0.323077	0.447679	0.375581
	48.96	0.439123	0.353585	0.348644	0.450356	0.495606		0.360365	0.373072	0.322624	0.446675	0.374274
	49.32	0.42389	0.343842	0.33571	0.439525	0.481547		0.345875	0.360428	0.314027	0.427353	0.360772
	49.68	0.382356	0.311002	0.304038	0.393634	0.431459		0.312924	0.325413	0.283484	0.386449	0.324623
	50.04	0.44789	0.39792	0.387033	0.490166	0.568541		0.392615	0.399889	0.350905	0.470765	0.409408
	99% decay length	0.89882	0.87896	0.80152	0.63076	0.52197		0.99945	0.97436	0.9226	0.88594	0.91685
	S.E of regression	0.04233	0.04359	0.03423	0.01604	0.0098		0.03733	0.03712	0.03915	0.04032	0.03931

## Sheet: Fig. 3a
							Raw data
Fig. 3a		Relative intensity at 488 nm	Normalized bound fraction	Standard Deviation			Relative intensity at 488 nm	Bound Fraction (for each GUV)
		0	0.20093	0.09018			0	0.091607	0.150568	0.167371	0.200418	0.414989	0.0332671	0.278069	0.243253	0.242248	0.175256	0.141333	0.289028	0.18535	0.110293	0.21108	0.301683	0.17999
		0.5	0.739608	0.18938			0.5	0.772939	0.955548	0.822058	0.703925	0.443568
		1	0.862477	0.19136			1	0.873963	1.10585	0.90274	0.859711	0.570118
		2	0.94833	0.24169			2	0.893606	1.25411	0.912193	1.07832	0.603423
		4	0.902596	0.21178			4	0.942434	1.22521	0.866149	0.837758	0.641428
		8	1.01319	0.16801			8	0.874718	1.27757	0.953281	1.07523	0.885149

## Sheet: Fig. 3d
Fig. 3d	Decay/um
	Pplambda	AuroraB
	0.0227096	0.0289783
	0.0115031	0.031679
	0.012661	0.0290882
	0.0121418	0.0329858
		0.0337987
		0.0290012
		0.0381155

## Sheet: Fig. 3f,i
Fig. 3f		SspB-AuroraB with ATP (50 independen shuffles)
		Entropy values of experimental Pattern	Mean entropy values of shuffled pattern	Standard deviation of entropy values for shuffled pattern
	GUV1	0.513306	0.662082	0.0771749
	GUV2	1.48664	1.20469	0.0627384
	GUV3	0.679131	0.657659	0.055626
	GUV4	1.43871	1.14163	0.0740247
	GUV5	1.16074	1.03286	0.0893975
	GUV6	0.807209	0.561232	0.102289
		SspB-AuroraB w/o ATP (50 independen shuffles)
		Entropy values of experimental Pattern	Mean entropy values of shuffled pattern	Standard deviation of entropy values for shuffled pattern
	GUV1	1.16749	0.985357	0.0599934
	GUV2	1.00978	0.877981	0.0519729
	GUV3	1.34067	1.08932	0.0555448
	GUV4	0.840097	0.835747	0.0524438
	GUV5	0.45605	0.458863	0.0771337
		SspB-PPl (50 independen shuffles)
		Entropy values of experimental Pattern	Mean entropy values of shuffled pattern	Standard deviation of entropy values for shuffled pattern
	GUV1	0.550207	0.495434	0.0536282
	GUV2	0.567963	0.611831	0.0558014
	GUV3	0.483638	0.491919	0.0541894
	GUV4	0.567541	0.467096	0.0678881
Fig. 3i		Simulated AuroraB (3 independen shuffles)
	Time (a.u.)	Entropy values of Simulated Pattern	Mean entropy values of shuffled pattern	Standard deviation of entropy values for shuffled pattern
	0	0.237378	0.200389	0.0323804
	1	0.35459	0.340441	0.00958012
	20	2.20363	1.10912	0.0133461
	3000	4.12231	2.16317	0.0061627

## Sheet: Fig. 4d
	raw data reported in supplementary Fig. h,j

## Sheet: Fig. 5d
			Fig. 5d	SynMMS (Rigid)				Control
				Time	Relative Centrosome Displacement		Time	Relative Centrosome Displacement
				s			s
				-100	0.00192432		-100	0.10014	0.05962	0.01589	0.13435
				-90	0.0146115		-90	0.13984	0.06479	0.00307	0.11738
				-80	0.055976		-80	0.17638	0.14915	0.01945	0.10164
				-70	0.129972		-70	0.22581	0.1339	0.01031	0.1019
				-60	0.138506		-60	0.17946	0.23886	0.03308	0.11054
				-50	0.135865		-50	0.1239	0.30625	0.05592	0.05392
				-40	0.142312		-40	0.14101	0.32545	0.04602	0.07749
				-30	0.152003		-30	0.13067	0.35571	0.02121	0.05042
				-20	0.124409		-20	0.11391	0.21602	0.04987	0.01511
				-10	0.124869		-10	0.14459	0.30434	0.00952	0.05357
				0	0		0	0	0	0	0
				10	0.0324167		4	0.02961	0.05756	0.03445	0.04269
				20	0.110153		8	0.02033	0.02703	0.00215	0.06589
				30	0.106178		12	0.000673181	0.01465	0.05364	0.06428
				40	0.097909		16	0.00588	0.00928	0.03822	0.04658
				50	0.0888484		20	0.02108	0.00625	0.02048	0.01368
				60	0.0822672		24	0.02972	0.0314	0.00512	0.00149
				70	0.0894905		28	0.013	0.00189	0.00456	0.000938047
				80	0.0770579		32	0.0168	0.00616	0.05356	0.01539
				90	0.0689835		36	0.03042	0.004	0.05782	0.00569
				100	0.00855528		40	0.07992	0.08485	0.07296	0.02682
				110	0.0124884		50	0.11927	0.04131	0.10066	0.03127
				120	0.0502841		60	0.12041	0.09832	0.08687	0.02067
				130	0.0729765		70	0.12813	0.0255	0.17356	0.02296
				140	0.068017		80	0.163	0.10707	0.17121	0.04915
				150	0.152404		90	0.26419	0.00385	0.29464	0.000449749
				160	0.113602		100	0.22162	0.1212	0.32261	0.05067
				170	0.140326		110	0.20323	0.05184	0.23529	0.0662
				180	0.185953		120	0.22507	0.10858	0.24487	0.05823
				190	0.230215		130	0.24862	0.15236	0.23592	0.04451
				200	0.220264		140	0.21966	0.01568	0.23692	0.02996
				210	0.206635		150	0.24304	0.06179	0.23151	0.08569
				220	0.269419		160	0.28765	0.00976	0.25779	0.08157
				230	0.311781		170	0.28391	0.02113	0.25116	0.11332
				240	0.273962		180	0.24364	3.05519e-05	0.35155	0.13719
				250	0.296274		190	0.2382	0.03505	0.31658	0.0517
				260	0.331954		200	0.24363	0.06801	0.34401	0.02324
				270	0.339548		210	0.23027	0.10817	0.32425	0.1138
				280	0.411688		220	0.20323	0.22343	0.3694	0.07186
				290	0.44519		230	0.25339	0.16111	0.36992	0.09759
				300	0.472926		240	0.24399	0.09759	0.3405	0.08085
				310	0.476938		250	0.22591	0.16877	0.38968	0.09111
				320	0.524552		260	0.25064	0.16144	0.34409	0.14612
				330	0.475185		270	0.34287	0.17962	0.32082	0.15884
				340	0.50436		280	0.33151	0.22013	0.33598	0.11423
				350	0.484766		290	0.40142	0.09707	0.33769	0.09076
				360	0.490789		300	0.41244	0.05543	0.37149	0.09888
				370	0.534834		310	0.44983	0.11817	0.33756	0.1084
				380	0.515967		320	0.46777	0.08916	0.30798	0.08578
				390	0.4588		330	0.41239	0.04211	0.25281	0.10007
				400			340	0.38706	0.11589	0.26175	0.01835
				410			350	0.38327	0.03309	0.26169	0.03199
				420	0.322445		360	0.3003	0.10224	0.20741	0.02016
				430	0.322504		370	0.31071	0.10374	0.26429	0.19234
				440	0.252199		380	0.36265	0.11259	0.2394	0.1535
				450	0.194533		390	0.34084	0.10412	0.15122	0.19123
				460	0.206548		400	0.38183	0.19383	0.18256	0.24816
				470	0.156786		410	0.47077	0.03672	0.13079	0.22243
				480	0.0675333		420	0.43793	0.01294	0.11359	0.16783
				490	0.128493		430	0.42951	0.01366	0.20247	0.16595
				500	0.00588637		440				0.21656
				510	0.0503102		450				0.15085
				520	0.0682594
				530	0.0496619
				540	0.0439324
				550	0.0431002
				560	0.0546044
				570	0.0987717
				580	0.124944
				590	0.0797636
				600	0.172791
				610	0.312684
				620	0.335176
				630	0.339605
				640	0.334504
				650	0.305518
				660	0.264584

## Sheet: Fig. 6c
Fig. 6c									NaN values were assigned to negative values of R, which can occur when the fluorescence signal/noise ratio is low, and have no physical meaning.
									For Means and Standard Errors, the data was analysed with OriginPro 2019b, using the function "Average Multiple Curves", using linear interpolation.
		SynMMS							Control (SynMMS-stath)
		guv1		guv2		guv3
		Time	R	Time	R	Time	R		Time	1	2	3	4	5	6	7	8	9	10	11	12	13
		s		s					s
		0	0.0989857	0	0.290898	0	0.165819		0	0.0689465	0.0918838	0.0403448	0.0697924	0.293541	0.103532	0.158762	0.175752	0.072006	0.113993	0.296999	0.0368584	0.382428
		4	0.27134	4	0.482179	4	0.606264		4	0.180167	0.163025	0.0759617	0.101175	0.425281	0.176602	0.235156	0.322656	0.134986	0.225067	0.397607	0.0787906	0.452804
		8	0.338786	8	0.523251	8	0.709027		8	0.184645	0.19008	0.100681	0.158161	0.521381	0.196711	0.307792	0.424409	0.181571	0.3011	0.492256	0.0965592	0.555028
		12	0.364957	12	0.490221	12	0.70235		12	0.216236	0.229987	0.095723	0.180115	0.56147	0.220936	0.354463	0.476758	0.200502	0.311714	0.572581	NaN	0.621174
		16	0.361198	16	0.509545	16	0.704146		16	0.165079	0.270231	0.129945	0.213909	0.593432	0.20066	0.372872	0.518169	0.186185	0.348867	0.628851	0.0970996	0.657633
		20	0.369518	20	0.479639	20	0.691257		20	0.188814	0.319354	0.141871	0.208076	0.638762	0.214708	0.381259	0.530469	0.209347	0.359666	0.670048	0.152059	0.667993
		24	0.371595	24	0.496838	24	0.672559		24	0.213846	0.350101	0.148339	0.212874	0.634146	0.18805	0.395734	0.531424	0.198481	0.347613	0.664247	0.138288	0.677015
		28	0.36658	28	0.493944	28	0.662038		28	0.193341	0.333236	0.121561	0.2224	0.649895	0.226874	0.381962	0.552834	0.198012	0.347139	0.668384	0.137586	0.718716
		32	0.376855	32	0.4792	32	0.67001		32	0.16935	0.319861	0.163865	0.258008	0.650508	0.209541	0.402123	0.55804	0.19585	0.360003	0.660999	0.149918	0.713667
		36	0.368141	36	0.526683	36	0.644425		36	0.192504	0.324106	0.156328	0.250328	0.643197	0.235278	0.391535	0.554857	0.195895	0.365598	0.712883	0.141762	0.701348
		40	0.224799	40	0.398904	40	0.552791		40	0.133635	0.350971	0.14769	0.238107	0.60702	0.217711	0.349196	0.506967	0.176162	0.328424	0.711846	0.154246	0.715558
		50	0.27398	50	0.397569	50	0.573356		50	NaN	NaN	0.145561	1	0.605765	0.125	0.354279	1.47059	0.851852	NaN	NaN	NaN	0.451852
		60	0.271175	60	0.410037	60	0.548965		60	0.212121	0.166667	0.128529	NaN	0.614379	NaN	0.36745	NaN	0.542857	0.0857143	2	NaN	0.828125
		70	0.29925	70	0.447262	70	0.512794		70	NaN	NaN	NaN	0.125	0.60647	NaN	0.363791	0.934831	0.264286	0.657895	NaN	0.388889	0.636752
		80	0.288821	80	0.444735	80	0.513177		80	0.150563	0.296927	0.114376	0.206652	NaN	0.248874	0.3313	0.466348	0.17164	0.326816	0.678978	0.162559	0.706168
		90	0.269411	90	0.408125	90	0.539064		90	NaN	0.363636	NaN	0.0666667	0.367347	0.303448	0.351087	0.487831	0.553672	NaN	NaN	NaN	NaN
		100	0.295121	100	0.445886	100	0.654275		100	0.8125	NaN	NaN	NaN	1.26108	NaN	0.36634	0.818182	0.2	NaN	1.03571	NaN	0.632653
		110	0.287838	110	0.408939	110	0.606457		110	0.0454545	0.5	NaN	0.4	0.783784	0.0888889	0.349409	1.0625	0.313559	0.296296	NaN	NaN	NaN
		120	0.273665	120	0.401141	120	0.622436		120	NaN	NaN	NaN	1.16667	NaN	NaN	0.350486	0.453503	NaN	NaN	NaN	NaN	1.66667
		130	0.274451	130	0.386447	130	0.626358		130	0.104884	0.275043	0.120497	0.191351	0.647885	0.247051	0.34628	0.690909	0.199741	0.348074	0.666291	0.178842	0.724765
		140	0.290595	140	0.386592	140	0.575946		140	0.184211	0.2	NaN	NaN	0.342105	0.246571	0.340873	1.70833	0.9	NaN	NaN	0.587302	0.555556
		150	0.277166	150	0.385432	150	0.614414		150	NaN	0.125	NaN	NaN	0.833333	0.225565	0.345906	0.552941	NaN	0.116667	0.5	NaN	1.45161
		160	0.278651	160	0.39488	160	0.59617		160	NaN	NaN	NaN	NaN	1.01	0.247702	0.360283	0.122112	0.292308	NaN	NaN	NaN	0.447368
		170	0.297038	170	0.371897	170	0.552843		170	NaN	0.111111	NaN	NaN	0.859649	0.5	0.340788	0.337079	1.41667	NaN	NaN	0.5	1.26667
		180	0.288504	180	0.392176	180	0.5615		180	0.152087	0.316234	0.11172	0.182314	0.642788	0.458333	0.350163	1.08696	0.195059	0.32717	0.685398	0.191753	0.777989
		190	0.268026	190	0.404117	190	0.531042		190	NaN	0.16129	NaN	NaN	0.301587	NaN	0.358001	1.21591	0.03125	0.0888889	NaN	0.461538	0.238095
		200	0.288224	200	0.385255	200	0.58443		200	NaN	NaN	NaN	NaN	1.39516	NaN	0.362099	0.45476	0.218182	0.142857	NaN	NaN	0.174242
		210	0.267877	210	0.382993	210	0.52475		210	NaN	0.444444	NaN	0.333333	0.794118	NaN	0.350467	0.52381	NaN	0.125	NaN	NaN	0.666667
		220	0.290598	220	0.385823	220	0.54233		220	NaN	NaN	NaN	0.777778	0.929012	NaN	0.356539	0.945946	NaN	0.248	NaN	0.25	0.463415
		230	0.30603	230	0.40071	230	0.569962		230	0.15451	1.33333	0.122736	NaN	0.660474	0.281159	0.35887	0.469697	0.219648	0.330855	0.693387	NaN	0.789691
		240	0.296629	240	0.37462	240	0.585463		240	0.59375	0.318813	NaN	NaN	0.379791	NaN	0.367558	0.484752	0.0616822	NaN	0.736842	0.204847	0.767142
		250	0.309278	250	0.403079				250	0.08	0.133333	NaN	NaN	0.877551	NaN	0.359593	0.272727	NaN	NaN	NaN	0.1875	0.79604
		260	0.291398	260	0.421053				260	NaN	0.25	NaN	0.857143	1.17778	0.453125	0.335597	1.26871	0.666667	NaN	NaN	NaN	0.822975
		270	0.286026	270	0.382113				270	NaN	NaN	0.333333	NaN	0.183333	NaN	0.338775	NaN	0.352381	0.16129	NaN	0.0377358	0.804896
		280	0.283355	280	0.39691				280	0.181991	0.313343	NaN	NaN	0.651804	0.288174	0.369733	0.492543	0.222139	0.335085	0.676897	0.192102	0.824143
		290	0.280002	290	0.401213				290	0.107692	0.75	0.13831	0.333333	NaN	NaN	0.358445	0.189655	0.173913	0.0227273	0.690916	0.212699	0.801419
		300	0.290785	300	0.404814				300	NaN	0.111111	0.124602	NaN	0.1625	NaN	0.360655	0.96875	0.269231	NaN	NaN	NaN	0.877554
		310	0.27935	310	0.400403				310	NaN	0.636364	0.114718	NaN	0.467532	NaN	0.374856	0.493343	0.136364	0.00806452	NaN	NaN	0.825504
		320	0.28464	320	0.394364				320	NaN	NaN	NaN	1.625	0.36875	0.0384615	0.361736	NaN	NaN	NaN	1.45455	NaN	0.828897
		330	0.297607	330	0.416389				330	0.22603	0.269636	0.107951	NaN	0.650299	0.5	0.350303	0.36	0.191489	0.318512	0.736921	0.21014	0.84967

## Sheet: Fig. 6d
				SynMMS							Control (SynMMS -stath)
								Fig. 6d
				Relative Centrosome Displacement							Relative Centrosome Displacement
			Time	1	2	3				Time	1	2	3	4	5	6	7	8	9	10	11	12	13
			s							s
			-100	0.106769	NaN	0.102528				-100	0.344824	0.118329	0.0187326	0.183242	0.0450206	0.0208687	0.0764751	0.1163	0.0508344	0.0415593	0.204969	0.0447539	0.0470529
			-90	0.128692	NaN	0.0916613				-90	0.35498	0.114969	0.0243866	0.353914	0.0544723	0.0196992	0.00519717	0.101992	0.0433289	0.033566	0.219421	0.0523309	0.0340452
			-80	0.126678	NaN	0.0786588				-80	0.365962	0.0958896	0.0455888	0.258698	0.0425584	0.00536035	0.0232428	0.101436	0.0561095	0.00554784	0.170994	0.000605979	0.0328192
			-70	0.110713	NaN	0.0344969				-70	0.37963	0.0583601	0.0514252	0.176743	0.0566554	0.0668942	0.166248	0.0802322	0.0592132	0.0179565	0.178628	0.0289055	0.00169556
			-60	0.0902733	NaN	0.0521671				-60	0.358475	0.0575955	0.00704064	0.151732	0.0367715	0.0655913	0.14146	0.0858827	0.0769514	0.0415353	0.137702	0.0335476	0.0123357
			-50	0.106917	NaN	0.0508008				-50	0.402616	0.0439582	0.0900655	0.103718	0.0213816	NaN	0.147412	0.0792581	0.0808504	0.0689407	0.118471	0.0220742	0.00933412
			-40	0.0935863	NaN	0.0692299				-40	0.438751	0.0149555	0.0327765	0.0901613	0.0163714	NaN	0.156991	0.147947	0.0259412	0.0559982	0.126558	0.0196693	0.0130591
			-30	0.101311	NaN	0.131403				-30	NaN	0.0142038	0.0221125	0.0991857	0.0203546	0.101691	0.170755	0.120848	0.0166952	0.0371979	0.0559335	0.0671948	0.031581
			-20	0.0737357	NaN	0.0744081				-20	0.198093	0.0249313	0.0623577	0.00777191	0.0332456	0.0357424	0.1575	0.137249	0.0184304	0.0279226	0.0468089	0.0338943	0.013265
			-10	0.0667829	NaN	0.034137				-10	0.185037	0.0381336	0.0219466	0.218034	0.0570775	0.0656323	0.137593	0.0982696	0.0243321	0.00742659	0.0367472	0.00363348	0.00144619
			0	0	0	0				0	0	0	0	0	0	0	0	0	0	0	0	0	0
			4	0.0126362	0.0190974	0.00307877				4	0.0296021	0.0218369	0.0352332	0.103387	0.0317154	0.0305503	0.0777804	0.0188618	0.0118625	0.0369301	0.0116576	0.0164302	0.00801247
			8	0.0483039	0.0307104	0.0609889				8	0.0772401	0.0128786	0.0106519	0.0973284	0.0209784	0.0146217	0.092474	0.0303397	0.0244774	0.00177294	0.0159547	0.0333833	0.00542398
			12	0.0868914	0.0140716	0.0208053				12	0.231364	0.0631459	0.0241526	0.14458	0.013135	0.0435088	0.191269	0.0515747	0.00682126	0.00282722	0.00812738	NaN	0.0102863
			16	0.0694262	0.0164525	0.00847456				16	0.199435	0.0438807	0.0652133	0.202362	0.0162913	0.0354429	0.143866	0.00997824	0.000164755	0.0269111	0.034509	0.0241987	0.00165294
			20	0.0565737	0.0099329	0.0514639				20	0.110745	0.0422727	0.0400907	0.164845	0.0094235	0.0163028	0.170531	0.0226339	0.00730401	0.0170014	0.0047946	0.0372673	0.00796105
			24	0.0621644	0.0345326	0.0701773				24	0.129114	0.0346375	0.0155717	0.261381	0.0524031	0.0171679	0.181984	0.000235337	0.0222692	0.0388717	0.0558722	0.0228083	0.0171143
			28	0.0493908	0.0328262	0.0662602				28	0.133949	0.0191156	0.0303515	0.227179	0.0160524	0.00589943	0.124608	0.0400746	0.0071722	0.0205257	0.0584926	0.0389363	0.0103907
			32	0.0442063	0.0162736	0.063089				32	0.146257	0.00498425	0.0248587	0.13313	0.0306694	0.0856883	0.130361	0.000647038	0.00482484	0.0209555	0.0519394	0.0330964	0.0180441
			36	0.0302937	0.0300613	0.106749				36	0.231309	0.0458526	0.0702087	0.273604	0.0220108	0.106547	0.139492	0.0357035	0.0162003	0.0381854	0.0628044	0.0478728	0.0162648
			40	0.0339857	0.00473909	0.114652				40	0.285397	0.0446169	0.0386584	0.232439	0.0045732	0.0493763	0.10512	0.0564715	0.0408735	0.00921707	0.0715226	0.0286332	0.0276874
			50	0.107443	0.0119375	0.132209				50	0.247141	0.111761	0.0289594	0.113748	0.0544897	0.308872	0.0747253	0.0470221	0.0325322	0.0346715	0.0122883	0.0204497	0.0367201
			60	0.12622	0.0664809	0.160592				60	0.292225	0.0851012	0.0446752	0.183727	0.0533975	0.239607	0.100633	0.00739348	0.157073	0.0250533	0.000877127	0.0243043	0.0280594
			70	0.124849	0.0703371	0.163785				70	0.285668	0.0617616	0.121606	0.154908	0.0543779	0.141446	0.15053	0.00661112	0.14132	0.0405648	0.0411511	0.00636171	0.0257916
			80	0.152307	0.0638394	0.175367				80	0.345856	0.073727	0.12255	0.145208	0.0236738	0.194169	0.128204	0.0395344	0.174523	0.0180112	0.0588952	0.00831844	0.0209563
			90	0.19909	0.0656703	0.150888				90	0.350677	0.0252174	0.12304	0.165487	0.0036969	0.141386	0.218961	NaN	0.0346903	0.0149852	0.0871656	0.00744641	0.0283666
			100	0.190891	0.116405	0.190898				100	0.363567	0.00881492	0.149307	0.184498	0.000135205	0.0777759	0.273485	0.0152559	0.089098	0.00900234	0.014137	0.00611633	0.0309845
			110	0.176472	0.109533	0.0364144				110	0.370785	0.0306757	0.13546	0.179463	0.00705554	0.069082	0.290158	NaN	0.0144706	0.0232769	0.058252	0.0206405	0.0176911
			120	0.172207	0.112064	0.0278463				120	0.436118	0.0105737	0.121768	0.143782	0.00315715	NaN	0.321117	NaN	0.00561432	0.0133941	0.0896648	0.0195944	0.0139192
			130	0.205067	0.150739	0.0125701				130	0.363604	0.00504873	0.191331	0.0448028	0.0173377	0.138821	0.350355	NaN	NaN	0.0378084	NaN	0.03007	0.0233812
			140	0.172041	0.15788	0.0146807				140	0.314206	0.0413978	0.0948656	0.0211973	0.00039259	0.152634	0.210721	NaN	0.00188529	0.0481419	NaN	0.0143531	0.0185663
			150	0.219325	0.165535	0.0330846				150	0.141154	NaN	0.0712732	0.0664612	0.0182456	0.122711	0.239857	0.0166469	NaN	0.0363684	NaN	0.0132868	0.0178801
			160	NaN	0.14956	0.00954447				160	0.250895	NaN	0.056945	0.21836	0.0111544	0.00871396	0.274805	0.0324995	0.0886316	0.0391653	0.102043	0.00951815	0.0139204
			170	NaN	0.163957	0.0118301				170	0.332415	0.112455	0.0740358	0.328768	0.0215678	0.0555794	0.312085	0.0249569	0.0376405	0.0370843	0.166774	0.0116937	0.00452968
			180	NaN	0.145545	0.0332787				180	0.402726	0.0596377	0.0400463	0.034934	0.0269877	0.0913931	0.330372	NaN	0.00824749	0.00890182	NaN	0.0146551	0.000881817
			190	0.152925	0.2052	0.0246776				190	0.408431	0.00131873	0.0431177	0.188075	0.0241728	0.0185955	0.39004	0.0400395	0.0585038	0.0122486	0.103637	0.00649755	0.00495941
			200	0.167275	0.236791	0.0459079				200	0.457398	0.0369521	0.0312892	0.180548	0.0194153	0.073228	NaN	0.0567734	0.0196889	0.0427106	0.118127	0.0266105	0.010002
			210	0.144535	0.292321	0.0592156				210	0.304085	0.000376667	0.046734	0.149348	0.00484891	0.0798406	NaN	0.0804185	0.0465754	0.0567162	0.106773	0.0219336	0.00166689
			220	0.149336	0.281651	0.0523241				220	0.10021	0.068499	0.0859339	0.11908	0.0216811	0.0742876	0.359255	0.064299	0.0458683	0.0813216	0.0946747	0.00843429	0.00992055
			230	0.168505	0.29635	0.0579592				230	0.138698	0.0837586	0.152543	0.223869	0.0251095	0.0442901	0.339626	0.0510338	0.115885	0.0699927	0.0701295	0.0338882	0.00709915
			240	0.121154	0.294203	0.139732				240	0.248002	0.00206751	0.171362	0.303915	0.0140871	0.0121314	0.362913	0.0126354	0.0902279	0.0960973	0.0882008	0.00316879	0.00173346
			250	NaN	0.279659	0.10912				250	0.184955	0.0423609	0.294576	0.275215	0.0160612	0.0281306	0.333142	0.0432175	0.078469	0.098889	0.120013	0.0118183	0.00916453
			260	NaN	0.284991	0.0359166				260	0.33776	0.00175086	0.28124	0.283692	0.00522554	0.143745	0.347851	0.0214132	NaN	0.0843261	0.101953	0.00766517	0.00842856
			270	NaN	0.29707	0.09723				270	0.255548	0.0184207	0.347038	0.245418	0.0131157	0.0363305	NaN	0.0419778	0.0926234	0.0897946	0.0854428	0.0114588	0.0122717
			280	NaN	0.302772	0.0999661				280	0.123945	0.0277279	0.338951	0.29748	0.031438	0.0191129	NaN	0.0529136	0.088425	0.105119	0.0388823	0.000680872	0.00922705
			290	NaN	0.302652	0.112427				290	0.0444358	0.0488751	0.378808	0.194142	0.0259812	0.05887	NaN	0.0938279	NaN	0.0956731	0.0579228	0.0143895	0.000570663
			300	NaN	0.298755	0.0134316				300	0.200288	0.0194088	0.417192	0.294557	0.0405768	0.173236	0.363849	0.0502767	NaN	0.0820366	0.00449375	0.00700677	0.0055036
			310	NaN	0.302073	0.0542911				310	0.095957	0.0383406	0.387879	0.256869	0.0500797	0.104177	0.35249	0.0783483	NaN	0.0899062	0.0308151	0.0111803	0.0148121
			320	NaN	0.303787	0.0632782				320	0.109729	0.0992674	0.430403	0.252382	0.0501827	0.186959	0.386692	0.103179	NaN	0.124945	0.0303727	0.00532107	0.0122526
			330	NaN	0.291773	0.0583827				330	0.00784193	0.0313593	0.432767	0.253063	0.05347	0.16566	NaN	0.115338	0.0581731	0.132958	0.00541967	0.0188841	0.000583777
			340	NaN	0.315915	0.0738492				340	0.0600391	0.0462994	0.501622	0.21842	0.051732	0.189863	NaN	0.148849	0.187063	0.168617	0.0467847	0.0121249	0.00877932
			360	NaN	0.420664	0.0530453				350	0.122543	0.0636437	0.526921	0.273142	0.0354367	0.16461	NaN	0.100809	0.0442796	0.161002	0.0127818	0.0164428	0.000885852
			380	NaN	0.429835	0.10126				360	0.0286263	0.106364	0.430146	0.274363	0.0347172	0.118155	NaN	0.15452	0.192034	0.165316	0.0297616	0.022717	0.0115957
			400	NaN	0.411412	0.106621				370	0.0688672	0.119147	0.43064	0.24797	0.0349088	0.120697	NaN	0.134653	0.179543	0.17407	0.0700193	0.029085	0.00496565
										380	0.0423183	0.1185	0.466725	0.25011	0.017507	0.0749602	NaN	0.0905606	0.225521	0.182318	0.0306777	0.00937919	0.0158914
										390	0.0882365	0.0420059	0.503583	0.131962	0.0571586	0.00328444	NaN	0.108195	0.216922	0.174639	0.0619869	0.0173752	0.0285752
										400	0.0177505	0.0183707	0.439724	0.109118	0.0630305	0.140006	NaN	0.101908	0.239347	0.212312	0.0199773	0.0272034	0.0306405

## Sheet: Fig. 7i
Fig. 7i			Values for timepoints where no imaging took place were set to NaN.
			Control						SynMMS
			Relative Centrosome Displacement						Relative Centrosome Displacement
		Time	guv1	guv2	guv3	guv4		Time	guv1	guv2	guv3
		-100	0.20487	0.14525	NaN	0.06866		-100	0.17537	NaN	NaN
		-90	0.07637	0.11772	NaN	0.06375		-90	0.15151	NaN	NaN
		-80	0.08044	0.09942	NaN	0.1086		-80	0.14253	NaN	NaN
		-70	0.14268	0.09868	NaN	0.09882		-70	0.24736	NaN	NaN
		-60	0.1159	0.12348	NaN	0.14647		-60	0.14516	NaN	NaN
		-50	0.07538	0.10036	NaN	0.1056		-50	0.0582	NaN	NaN
		-40	0.06774	0.07537	NaN	0.10519		-40	0.12339	NaN	NaN
		-30	0.08392	0.05493	NaN	0.09106		-30	0.14699	NaN	NaN
		-20	0.15487	0.08776	NaN	0.05375		-20	0.13053	NaN	NaN
		-10	0.05034	0.07902	NaN	0.04765		-10	0.10243	NaN	NaN
		0	0	0	0	0		0	0	0	0
		4	0.01354	0.08568	0.02623	0.00726		1	0.0106275	0.01356	0.08015
		8	0.02859	0.11946	0.02116	0.01401		2	0.021255	0.02712	0.16136
		12	0.0995	0.08044	0.00295	0.00887		3	0.0318825	0.04068	0.19389
		16	0.0964	0.000581258	0.000285999	0.0139		4	0.04251	0.05424	0.20702
		20	0.13182	0.01495	0.03965	0.00682		5	0.03894	0.089765	0.36891
		24	0.1015	0.05596	0.0813	0.00238		6	0.03537	0.12529	0.38985
		28	0.10395	0.05132	0.09824	0.01271		7	0.0318	0.160815	0.40726
		32	0.15159	0.0674	0.08123	0.03354		8	0.02823	0.19634	0.44688
		36	0.15321	0.0772	0.11361	0.02729		9	0.0293225	0.210125	0.36677
		40	0.16847	0.04102	0.12737	0.00604		10	0.030415	0.22391	0.40334
		44	0.167707	0.02986	0.16428	0.00402667		11	0.0315075	0.237695	0.42576
		48	0.166943	0.0187	0.14179	0.00201333		12	0.0326	0.25148	0.44453
		50	0.16618	0.00754	0.096085	NaN		13	0.0384	0.28169	0.4496
		52	0.170593	0.00717333	0.05038	NaN		14	0.0442	0.3119	0.44005
		56	0.175007	0.00680667	0.04366	NaN		15	0.05	0.34211	0.48352
		60	0.17942	0.00644	0.06916	NaN		16	0.0558	0.37232	0.50113
		64	0.178657	0.0150667	0.03515	NaN		17	0.100913	0.35772	0.50624
		68	0.177893	0.0236933	0.06532	NaN		18	0.146025	0.34312	0.51853
		70	0.17713	0.03232	0.03973	NaN		19	0.191137	0.32852	0.52407
		72	0.17639	0.0313767	0.01414	NaN		20	0.23625	0.31392	0.53772
		76	0.17565	0.0304333	0.03488	NaN		21	0.24542	0.33089	0.50617
		80	0.17491	0.02949	0.04316	NaN		22	0.25459	0.34786	0.5103
		84	0.16696	0.0236	0.0158	NaN		23	0.26376	0.36483	0.51878
		88	0.15901	0.01771	0.00221	NaN		24	0.27293	0.3818	0.52703
		90	0.15106	0.01182	0.0152	NaN		25	0.277292	0.376893	0.52882
		92	0.153673	0.0173267	0.02819	0.00567		26	0.281655	0.371985	0.54471
		96	0.156287	0.0228333	0.06088	0.01134		27	0.286017	0.367078	0.54315
		100	0.1589	0.02834	0.02397	0.01701		28	0.29038	0.36217	0.51419
		104	0.152303	0.0361767	0.01775	0.0246567		29	0.305912	0.373862	0.57196
		108	0.145707	0.0440133	0.00941	0.0323033		30	0.321445	0.385555	0.53174
		110	0.13911	0.05185	0.029275	0.03995		31	0.336977	0.397247	0.54891
		112	0.147827	0.0735567	0.04914	0.03972		32	0.35251	0.40894	0.56154
		116	0.156543	0.0952633	0.05735	0.03949		33	0.3489	0.401983	0.56623
		120	0.16526	0.11697	0.01472	0.03926		34	0.34529	0.395025	0.43841
		124	0.170423	0.116193	0.00295	0.0515367		35	0.34168	0.388068	0.51726
		128	0.175587	0.115417	0.04579	0.0638133		36	0.33807	0.38111	0.56165
		130	0.18075	0.11464	0.04573	0.07609		37	0.34394	0.405045	0.56657
		132	0.178193	0.135987	0.04567	0.0729333		38	0.34981	0.42898	0.56628
		136	0.175637	0.157333	0.04362	0.0697767		39	0.35568	0.452915	0.57132
		140	0.17308	0.17868	0.05571	0.06662		40	0.36155	0.47685	0.56956
		144	0.177007	0.199557	0.02099	0.0602767		41	0.368905	0.472765	0.59739
		148	0.180933	0.220433	0.01799	0.0539333		42	0.37626	0.46868	0.59635
		150	0.18486	0.24131	0.011265	0.04759		43	0.383615	0.464595	0.62692
		152	0.187223	0.228117	0.00454	0.0458667		44	0.39097	0.46051	0.58309
		156	0.189587	0.214923	0.00649	0.0441433		45	0.398325	0.456425	0.55866
		160	0.19195	0.20173	0.00164	0.04242		46	0.40568	0.45234	0.54528
		164	0.19997	0.2251	0.000617842	0.0465433		47	0.413035	0.448255	0.54719
		168	0.20799	0.24847	0.00833	0.0506667		48	0.42039	0.44417	0.51034
		170	0.21601	0.27184	0.014675	0.05479		49	0.427745	0.440085	0.59216
		172	0.211273	0.27184	0.02102	0.0525067		50	0.4351	0.436	0.56443
		176	0.206537	0.27184	0.03456	0.0502233		51	0.432737	0.43321	0.54375
		180	0.2018	0.27184	0.04008	0.04794		52	0.430374	0.43042	0.57841
		184	0.15269	0.27631	0.02348	0.04831		53	0.428011	0.42763	0.58165
		188	0.10358	0.28078	0.0306	0.04868		54	0.425648	0.42484	0.5987
		190	0.05447	0.28525	0.021875	0.04905		55	0.423285	0.42205	0.56293
		192	0.05002	0.29356	0.01315	0.06362		56	0.420922	0.41926	0.65776
		200	0.04557	0.30187	NaN	0.07819		57	0.418559	0.41647	0.65388
		210	0.02964	0.3339	NaN	0.08991		58	0.416196	0.41368	0.62995
		220	0.03349	0.40635	NaN	0.09088		59	0.413833	0.41089	NaN
		230	0.04232	0.40983	NaN	0.10044		60	0.41147	0.4081	NaN
		240	0.07057	0.42541	NaN	0.08246		61	0.414404	0.411798	NaN
		250	0.0243	0.45111	NaN	0.12696		62	0.417338	0.415496	NaN
		260	0.0565	0.4428	NaN	0.17694		63	0.420272	0.419194	NaN
		270	0.04857	0.48539	NaN	0.18804		64	0.423206	0.422892	NaN
		280	0.03008	0.48465	NaN	0.22526		65	0.42614	0.42659	NaN
		290	0.03492	0.51564	NaN	0.24605		66	0.429074	0.430288	NaN
		300	0.01763	0.47111	NaN	0.2751		67	0.432008	0.433986	NaN
		310	0.03652	0.50311	NaN	0.25832		68	0.434942	0.437684	NaN
		320	0.01087	0.50014	NaN	0.28624		69	0.437876	0.441382	NaN
		330	0.0024	0.49235	NaN	0.276		70	0.44081	0.44508	NaN
		340	NaN	NaN	NaN	0.25814		71	0.443004	0.443863	NaN
		350	NaN	NaN	NaN	0.23258		72	0.445198	0.442646	NaN
		360	NaN	NaN	NaN	0.24178		73	0.447392	0.441429	NaN
		370	NaN	NaN	NaN	0.22749		74	0.449586	0.440212	NaN
		380	NaN	NaN	NaN	0.26144		75	0.45178	0.438995	NaN
		390	NaN	NaN	NaN	0.28413		76	0.453974	0.437778	NaN
								77	0.456168	0.436561	NaN
								78	0.458362	0.435344	NaN
								79	0.460556	0.434127	NaN
								80	0.46275	0.43291	NaN
								81	0.463445	0.438667	NaN
								82	0.46414	0.444424	NaN
								83	0.464835	0.450181	NaN
								84	0.46553	0.455938	NaN
								85	0.466225	0.461695	NaN
								86	0.46692	0.467452	NaN
								87	0.467615	0.473209	NaN
								88	0.46831	0.478966	NaN
								89	0.469005	0.484723	NaN
								90	0.4697	0.49048	NaN
								91	0.477127	0.494488	NaN
								92	0.484554	0.498496	NaN
								93	0.491981	0.502504	NaN
								94	0.499408	0.506512	NaN
								95	0.506835	0.51052	NaN
								96	0.514262	0.514528	NaN
								97	0.521689	0.518536	NaN
								98	0.529116	0.522544	NaN
								99	0.536543	0.526552	NaN
								100	0.54397	0.53056	NaN
								101	0.550988	0.535868	NaN
								102	0.558006	0.541176	NaN
								103	0.565024	0.546484	NaN
								104	0.572042	0.551792	NaN
								105	0.57906	0.5571	NaN
								106	0.586078	0.562408	NaN
								107	0.593096	0.567716	NaN
								108	0.600114	0.573024	NaN
								109	0.607132	0.578332	NaN
								110	0.61415	0.58364	NaN
								111	0.613601	0.588651	NaN
								112	0.613052	0.593662	NaN
								113	0.612503	0.598673	NaN
								114	0.611954	0.603684	NaN
								115	0.611405	0.608695	NaN
								116	0.610856	0.613706	NaN
								117	0.610307	0.618717	NaN
								118	0.609758	0.623728	NaN
								119	0.609209	0.628739	NaN
								120	0.60866	0.63375	NaN
								121	0.612158	0.63465	NaN
								122	0.615656	0.63555	NaN
								123	0.619154	0.63645	NaN
								124	0.622652	0.63735	NaN
								125	0.62615	0.63825	NaN
								126	0.629648	0.63915	NaN
								127	0.633146	0.64005	NaN
								128	0.636644	0.64095	NaN
								129	0.640142	0.64185	NaN
								130	0.64364	0.64275	NaN
								131	0.646847	0.640517	NaN
								132	0.650054	0.638284	NaN
								133	0.653261	0.636051	NaN
								134	0.656468	0.633818	NaN
								135	0.659675	0.631585	NaN
								136	0.662882	0.629352	NaN
								137	0.666089	0.627119	NaN
								138	0.669296	0.624886	NaN
								139	0.672503	0.622653	NaN
								140	0.67571	0.62042	NaN
								141	0.674819	0.615151	NaN
								142	0.673928	0.609882	NaN
								143	0.673037	0.604613	NaN
								144	0.672146	0.599344	NaN
								145	0.671255	0.594075	NaN
								146	0.670364	0.588806	NaN
								147	0.669473	0.583537	NaN
								148	0.668582	0.578268	NaN
								149	0.667691	0.572999	NaN
								150	0.6668	0.56773	NaN
								151	0.66793	0.568509	NaN
								152	0.66906	0.569288	NaN
								153	0.67019	0.570067	NaN
								154	0.67132	0.570846	NaN
								155	0.67245	0.571625	NaN
								156	0.67358	0.572404	NaN
								157	0.67471	0.573183	NaN
								158	0.67584	0.573962	NaN
								159	0.67697	0.574741	NaN
								160	0.6781	0.57552	NaN
								161	0.678717	0.57456	NaN
								162	0.679334	0.5736	NaN
								163	0.679951	0.57264	NaN
								164	0.680568	0.57168	NaN
								165	0.681185	0.57072	NaN
								166	0.681802	0.56976	NaN
								167	0.682419	0.5688	NaN
								168	0.683036	0.56784	NaN
								169	0.683653	0.56688	NaN
								170	0.68427	0.56592	NaN
								171	0.682103	0.562585	NaN
								172	0.679936	0.55925	NaN
								173	0.677769	0.555915	NaN
								174	0.675602	0.55258	NaN
								175	0.673435	0.549245	NaN
								176	0.671268	0.54591	NaN
								177	0.669101	0.542575	NaN
								178	0.666934	0.53924	NaN
								179	0.664767	0.535905	NaN
								180	0.6626	0.53257	NaN
								181	0.66545	0.530125	NaN
								182	0.6683	0.52768	NaN
								183	0.67115	0.525235	NaN
								184	0.674	0.52279	NaN
								185	0.67685	0.520345	NaN
								186	0.6797	0.5179	NaN
								187	0.68255	0.515455	NaN
								188	0.6854	0.51301	NaN
								189	0.68825	0.510565	NaN
								190	0.6911	0.50812	NaN
								191	0.689693	0.511761	NaN
								192	0.688286	0.515402	NaN
								193	0.686879	0.519043	NaN
								194	0.685472	0.522684	NaN
								195	0.684065	0.526325	NaN
								196	0.682658	0.529966	NaN
								197	0.681251	0.533607	NaN
								198	0.679844	0.537248	NaN
								199	0.678437	0.540889	NaN
								200	0.67703	0.54453	NaN
								201	0.673592	0.539505	NaN
								202	0.670154	0.53448	NaN
								203	0.666716	0.529455	NaN
								204	0.663278	0.52443	NaN
								205	0.65984	0.519405	NaN
								206	0.656402	0.51438	NaN
								207	0.652964	0.509355	NaN
								208	0.649526	0.50433	NaN
								209	0.646088	0.499305	NaN
								210	0.64265	0.49428	NaN
								211	0.640039	0.490734	NaN
								212	0.637428	0.487188	NaN
								213	0.634817	0.483642	NaN
								214	0.632206	0.480096	NaN
								215	0.629595	0.47655	NaN
								216	0.626984	0.473004	NaN
								217	0.624373	0.469458	NaN
								218	0.621762	0.465912	NaN
								219	0.619151	0.462366	NaN
								220	0.61654	0.45882	NaN
								221	0.617143	0.460466	NaN
								222	0.617746	0.462112	NaN
								223	0.618349	0.463758	NaN
								224	0.618952	0.465404	NaN
								225	0.619555	0.46705	NaN
								226	0.620158	0.468696	NaN
								227	0.620761	0.470342	NaN
								228	0.621364	0.471988	NaN
								229	0.621967	0.473634	NaN
								230	0.62257	0.47528	NaN
								231	0.625553	NaN	NaN
								232	0.628536	NaN	NaN
								233	0.631519	NaN	NaN
								234	0.634502	NaN	NaN
								235	0.637485	NaN	NaN
								236	0.640468	NaN	NaN
								237	0.643451	NaN	NaN
								238	0.646434	NaN	NaN
								239	0.649417	NaN	NaN
								240	0.6524	NaN	NaN
								241	0.648243	NaN	NaN
								242	0.644086	NaN	NaN
								243	0.639929	NaN	NaN
								244	0.635772	NaN	NaN
								245	0.631615	NaN	NaN
								246	0.627458	NaN	NaN
								247	0.623301	NaN	NaN
								248	0.619144	NaN	NaN
								249	0.614987	NaN	NaN
								250	0.61083	NaN	NaN
								260	0.58021	NaN	NaN
								270	0.61679	NaN	NaN
								280	0.60389	NaN	NaN
								290	0.5942	NaN	NaN
								300	0.61054	NaN	NaN
								310	0.64203	NaN	NaN
								320	0.67595	NaN	NaN
								330	0.65786	NaN	NaN

[truncated: 6 more sheets: Supplementary Fig. 1a,b, Supplementary Fig. 1c, Supplementary Fig. 2a,b, Supplementary Fig. 3a, Supplementary Fig. 3b, Supplementary Fig. 5g]
